# Supplementary material for: Characteristic Polyphenols in 15 Varieties of Chinese Jujubes Based on Metabolomics
Source: Metabolites. 2024 Nov 28;14(12):661. doi: 10.3390/metabo14120661 (PMC11676182; doi:10.3390/metabo14120661)
Supplement: Supplementary file 1 [file metabolites-14-00661-s001.zip]

Archive with 1 entries (1 files):
- metabolites-3309918-supplementary.pdf
